# Supplementary material for: Targeting the Cargo Receptor TMED9 as a Therapeutic Strategy Against Brain Tumors
Source: Cells. 2025 May 23;14(11):772. doi: 10.3390/cells14110772 (PMC12153874; doi:10.3390/cells14110772)
Supplement: Supplementary file 1 [file cells-14-00772-s001.zip]

Archive with 4 entries (4 files):
- cells-3521342-FigureS1.pdf
- cells-3521342-Supplementary Table1.pdf
- .DS_Store
- cells-3521342-FigureS2.pdf
